# Supplementary material for: Exploring EFL teachers’ beliefs and practices of formative assessment in Chinese context
Source: PLoS One. 2025 Sep 29;20(9):e0333678. doi: 10.1371/journal.pone.0333678 (PMC12478959; doi:10.1371/journal.pone.0333678)
Supplement: S3 Appendix — (XLSX) [file pone.0333678.s003.xlsx]

## Sheet: Questionnaire results
1. Your gender is	2. Your academic title is	3. your teaching experience is	4. How important do you consider formative assessment in your teaching? （not important at all）	4. not important	4. unsure	4. important	4. very important	5. Which of the following best describes formative assessment in your opinion? (It is a theory that promotes student learning through continuous feedback.)	5. （It involves informal methods such as classroom discussions and observations to monitor learning progress and guide instructional adjustments.）	5. (It consists of regular quizzes or assignments to understand students' learning status and improve teaching.)	5. (It involves student self-assessment and peer assessment to enhance self-reflection skills and learning outcomes.)	5. （Uncertain）	6. What aspects do you usually assess with formative assessment in your classroom? (Language skills (listening, speaking, reading, writing))	6. Participation and collaboration abilities	6. Learning attitude and effort level	6. Mastery of knowledge points	6. Others	7. What do you believe are the main purposes of using formative assessment? Improving Classroom Engagement)	7. Enhancing learning Motivation	7. Improving Teacher-Student Relationship	7. Boosting students’ Confidence	7. Improving Learning habits	7. Enhancing Teamwork	7. Others	12. For the formative assessment results in reality, you mainly use them for ( To refine teaching methods)	12. To calculate students’ course average grades	12. To promote classroom participation	12. To help students understand their learning progress	12. To meet the institute’s requirements	12. To encourage student teamwork	12. Others	13. What are the main factors that influence the effectiveness of your implementation of formative assessments in teaching?(Insufficient time)	13. Inadequate technical support	13. Low student engagement	13. Obscure assessment criteria	13. Heavy assessment workload	13. Lack of training	13. Lack of objectivity and fariness in sel- and peer assessment	13. Others
1	1	1	0	0	0	0	1	1	1	1	0	0	1	1	1	1	0	1	1	0	1	1	0	0	0	0	0	0	1	1	0	0	1	1	1	1	0	1	0
1	1	1	0	0	0	0	1	1	1	1	0	0	0	1	1	0	0	0	1	0	1	1	1	0	0	1	0	1	0	0	0	0	0	0	1	1	0	1	0
1	1	1	0	0	0	0	1	1	0	1	1	0	1	1	1	1	0	1	1	1	1	1	1	0	1	0	1	0	0	0	0	0	1	0	1	1	0	1	0
1	1	1	0	0	0	1	0	1	1	1	0	1	1	0	0	1	0	1	0	0	1	1	1	0	0	0	0	1	0	0	0	0	0	0	0	1	0	1	0
1	1	1	0	0	0	1	0	1	1	1	1	1	1	1	1	0	0	1	1	1	0	1	1	0	1	1	1	0	0	0	0	0	1	0	1	0	0	1	0
1	1	1	0	0	0	1	0	1	0	0	1	0	1	1	1	1	1	1	1	0	1	1	1	1	0	0	0	1	0	0	0	1	0	1	0	1	0	0	0
1	2	1	0	0	0	0	1	0	1	1	1	1	1	1	1	1	0	1	1	1	1	1	1	0	0	1	1	0	0	0	0	0	1	0	1	1	1	1	0
1	2	1	0	0	0	0	1	1	1	1	0	0	1	1	0	1	0	1	1	0	1	1	1	0	1	0	0	0	0	0	1	0	0	0	0	1	0	1	0
2	1	1	0	0	0	0	1	0	1	0	1	1	1	1	1	0	0	1	1	1	1	1	1	0	1	0	1	1	0	0	0	0	1	0	1	1	1	1	0
2	1	1	0	0	0	0	1	1	1	1	1	0	1	1	1	1	1	1	1	1	1	1	0	1	1	1	1	0	0	0	0	1	1	1	1	1	0	1	0
2	1	1	0	0	0	0	1	1	1	1	1	0	0	1	1	0	0	0	1	0	1	1	1	0	0	0	0	0	0	1	0	0	0	0	0	1	0	1	0
2	1	1	0	0	0	0	1	1	1	1	1	1	1	0	1	1	0	1	1	1	1	1	1	0	0	1	1	1	1	0	0	0	1	0	1	1	0	1	0
2	1	1	0	0	0	0	1	1	1	1	1	1	1	1	1	0	0	1	1	1	0	1	1	1	1	0	1	0	1	0	0	1	1	0	1	0	0	1	0
2	1	1	0	0	0	0	1	1	0	0	1	0	1	1	1	1	1	1	1	0	1	0	1	1	0	0	0	1	1	0	0	1	0	1	0	1	0	0	0
2	1	1	0	0	0	0	1	1	1	1	1	0	1	1	1	0	0	1	1	1	1	1	1	0	0	1	1	0	1	0	0	0	1	0	1	1	1	1	0
2	1	1	0	0	0	0	1	1	1	1	0	0	1	1	0	1	0	1	1	0	1	1	1	0	0	0	0	0	1	1	0	0	0	0	1	1	0	1	0
2	1	1	0	0	0	0	1	0	1	1	1		1	0	1	0	1	1	0	1	1	1	1	1	0	1	1	1	0	0	0	1	1	1	1	1	0	1	0
2	1	1	0	0	0	0	1	1	1	0	1	0	1	1	1	1	0	1	1	1	1	1	0	0	1	1	1	0	0	0	0	0	1	0	1	1	1	1	0
2	1	1	0	0	0	0	1	0	1	1	1	1	0	1	1	0	1	0	1	0	1	1	1	1	0	0	0	1	1	0	0	1	0	0	0	1	0	0	0
2	1	1	0	0	0	0	1	1	0	1	1	0	1	0	1	1	0	1	0	1	1	1	1	0	1	1	1	0	1	0	0	0	1	0	1	1	0	1	0
2	1	1	0	0	0	0	1	1	1	1	0	1	1	1	1	0	0	1	1	0	0	1	1	0	1	0	0	0	1	0	0	0	0	0	1	0	1	1	0
2	1	1	0	0	0	0	1	1	1	1	1	1	1	1	1	1	0	1	1	1	1	1	1	0	1	0	1	0	0	0	0	0	1	0	1	1	0	1	0
2	1	1	0	0	0	0	1	1	0	1	1	0	1	1	1	1	1	1	1	1	1	1	1	1	1	0	1	0	0	0	0	1	1	1	1	1	0	1	0
2	1	1	0	0	0	0	1	1	1	0	1	1	1	1	1	0	0	1	1	1	0	1	1	0	1	1	1	0	0	0	0	0	1	0	1	0	1	1	0
2	1	1	0	0	0	0	1	0	1	1	0	0	1	0	0	1	1	1	0	0	1	1	1	1	0	0	0	0	1	1	0	1	0	1	0	1	0	0	0
2	1	1	0	0	0	0	1	1	1	0	1	1	1	1	1	0	0	1	1	1	1	1	0	0	0	1	1	0	1	0	0	0	1	0	1	1	0	1	0
2	1	1	0	0	0	0	1	1	1	1	1	0	1	1	1	1	1	1	1	1	1	1	1	1	0	1	1	1	0	0	0	1	1	1	1	1	0	1	0
2	1	1	0	0	0	0	1	1	0	1	1	1	0	1	1	1	0	0	1	1	1	1	0	0	1	1	1	0	0	0	0	0	1	0	1	1	1	1	0
2	2	1	0	0	0	0	1	1	1	1	1	0	1	1	0	0	0	1	1	0	0	1	1	0	0	0	0	0	1	1	0	0	0	0	1	0	0	1	0
2	2	1	0	0	0	0	1	1	1	0	1	1	1	1	1	1	1	1	1	1	1	1	1	1	1	1	1	0	0	0	0	1	1	1	1	1	0	1	0
2	2	1	0	0	0	0	1	0	0	1	1	0	1	0	1	1	1	1	0	1	1	1	0	1	0	1	1	0	0	0	0	1	1	1	1	1	0	1	0
2	2	1	0	0	0	0	1	0	1	1	1	0	1	1	1	0	0	1	1	1	1	1	1	0	0	1	1	0	0	1	0	0	1	0	1	1	0	1	0
1	1	2	0	0	0	0	1	1	1	1	1	1	1	1	1	1	0	1	1	1	1	1	1	0	0	1	1	0	1	0	0	0	1	0	1	1	0	1	0
1	1	2	0	0	0	0	1	1	1	0	1	1	1	1	1	1	0	1	1	1	1	1	1	0	1	1	1	0	0	0	0	0	1	0	1	1	0	1	0
1	1	2	0	0	0	0	1	0	1	1	1	0	1	1	0	0	0	1	1	0	0	1	1	0	0	0	0	1	1	0	0	0	0	0	1	0	0	1	0
1	2	2	0	0	0	0	1	1	1	1	1	0	0	1	1	1	0	0	1	1	1	1	0	0	1	1	1	0	1	0	0	0	1	0	1	1	1	1	0
1	1	2	0	0	0	1	0	0	1	0	1	0	0	1	0	0	0	1	1	0	1	1	1	0	0	0	0	0	1	0	1	0	0	0	0	1	0	0	0
1	3	2	0	0	0	0	1	0	1	1	1	1	1	1	1	1	0	1	1	1	1	1	1	0	1	1	1	0	0	0	0	0	1	0	1	1	1	1	0
2	1	2	0	0	0	0	1	1	0	0	1	0	1	0	1	1	1	1	0	1	1	1	1	1	1	1	1	0	0	0	0	1	0	1	0	1	0	0	0
2	1	2	0	0	0	0	1	0	1	1	1	1	1	1	1	1	0	1	1	1	1	1	1	0	1	1	1	1	0	0	0	0	1	0	1	1	0	1	0
2	1	2	0	0	0	0	1	1	1	1	1	1	1	1	0	1	1	1	1	0	1	0	1	1	0	0	0	1	1	0	0	1	0	1	0	1	0	0	0
2	1	2	0	0	0	0	1	0	0	1	0	0	1	1	1	1	0	1	1	0	1	1	1	0	0	0	0	0	1	0	1	0	0	0	0	1	0	1	0
2	1	2	0	0	0	0	1	0	1	1	1	0	0	1	1	0	1	0	1	0	0	1	1	1	0	0	0	1	1	0	0	1	0	1	0	0	0	1	0
2	1	2	0	0	0	0	1	1	1	1	1	0	1	1	1	1	0	1	1	0	1	1	1	0	1	0	0	0	1	0	0	0	0	0	0	1	0	1	0
2	1	2	0	0	0	0	1	1	1	1	0	1	1	1	1	1	0	1	1	0	1	1	0	1	0	0	0	0	1	0	1	1	0	0	0	1	0	1	0
2	1	2	0	0	0	0	1	0	0	1	1	1	0	1	1	1	0	1	1	0	1	1	1	0	0	0	0	0	1	1	0	0	0	0	0	1	0	1	0
2	1	2	0	0	0	0	1	0	1	0	1	1	1	0	0	1	0	1	0	1	1	1	1	0	1	1	1	0	0	0	0	0	1	0	1	1	0	1	0
2	1	2	0	0	0	0	1	1	1	1	1	0	1	1	1	1	0	1	1	1	1	1	1	0	0	1	1	0	0	0	0	0	1	0	1	1	1	1	0
2	1	2	0	0	0	0	1	0	1	0	1	1	0	1	1	1	0	1	1	0	1	1	1	0	0	0	0	0	1	1	0	0	0	0	0	1	0	0	0
2	1	2	0	0	0	0	1	1	1	1	0	1	0	1	1	1	0	1	1	1	1	1	1	0	1	1	1	0	1	0	0	0	1	0	1	1	0	1	0
2	1	2	0	0	0	0	1	0	0	1	1	0	1	1	0	0	1	1	1	0	0	1	1	1	0	0	0	0	1	1	0	1	0	1	0	0	1	1	0
2	1	2	0	0	0	0	1	1	1	1	1	0	1	1	1	1	0	1	1	1	1	1	1	0	1	1	1	0	0	0	0	0	1	0	1	1	0	1	0
2	1	2	0	0	0	0	1	1	1	1	1	0	1	1	1	1	0	1	1	1	1	1	1	0	1	1	1	0	0	0	0	0	1	0	1	1	1	1	0
2	1	2	0	0	0	0	1	1	1	0	1		1	1	0	1	0	1	1	0	1	0	1	0	0	0	0	0	1	1	0	0	0	0	1	1	1	1	0
2	1	2	0	0	0	0	1	0	1	1	1	1	1	0	1	0	0	1	0	1	0	1	1	0	1	1	1	0	0	0	0	0	1	0	1	0	0	1	0
2	1	2	0	0	0	0	1	1	0	1	0	1	0	1	1	1	0	0	1	1	1	1	1	0	1	1	1	0	0	1	0	0	1	0	1	1	0	1	0
2	1	2	0	0	0	0	1	1	1	1	1	1	1	1	1	1	1	1	1	1	1	1	1	1	1	1	1	0	0	1	0	1	0	1	0	1	1	0	0
2	1	2	0	0	0	0	1	1	1	0	1	1	0	1	1	1	0	1	1	1	1	1	0	0	1	1	1	0	0	0	0	0	1	0	1	1	0	1	0
2	1	2	0	0	0	0	1	1	1	1	1	0	1	0	0	1	0	1	1	0	1	1	1	0	0	0	0	0	1	1	0	0	0	0	1	1	0	1	0
2	1	2	0	0	0	0	1	1	1	1	0	0	1	1	1	1	0	1	1	1	1	1	1	1	1	1	1	0	0	1	0	1	1	0	1	1	0	1	0
2	1	2	0	0	0	0	1	1	1	1	1	1	0	1	1	0	0	1	1	1	0	1	1	0	1	1	1	0	0	0	0	0	1	0	1	0	1	1	0
2	1	2	0	0	0	0	1	0	0	1	1	0	1	1	1	1	0	1	1	1	1	1	0	0	1	1	1	0	0	0	0	0	0	0	0	1	0	1	0
2	1	2	0	0	0	0	1	0	1	1	1	0	1	1	1	0	1	1	1	1	0	1	1	1	0	1	1	0	1	0	0	1	0	1	0	0	1	1	0
2	1	2	0	0	0	0	1	1	1	1	0	0	1	1	1	1	0	1	1	1	1	0	1	0	0	1	1	0	1	0	0	0	1	0	1	1	0	1	0
2	1	2	0	0	0	0	1	1	1	1	0	1	1	1	1	1	1	1	1	1	1	1	1	1	1	1	1	0	0	0	0	1	1	1	1	1	0	1	0
2	1	2	0	0	0	0	1	0	0	1	1	0	1	0	1	1	0	1	0	0	1	1	1	0	0	0	0	0	1	1	0	0	0	0	0	1	0	0	0
2	1	2	0	0	0	0	1	1	1	1	1	1	0	1	0	0	1	0	1	0	0	1	1	1	0	0	0	0	1	1	0	1	0	1	0	0	0	0	0
2	1	2	0	0	0	0	1	0	1	0	1	1	1	1	1	1	0	1	1	0	1	1	1	0	0	0	0	0	1	1	0	0	0	0	0	1	0	0	0
2	1	2	0	0	0	0	1	1	0	1	0	0	0	1	1	0	0	1	1	1	1	1	1	0	1	1	1	0	0	0	0	0	0	0	0	1	1	0	0
2	1	2	0	0	0	0	1	0	1	1	1	0	0	1	1	1	0	1	1	1	1	1	1	0	0	1	1	0	0	0	0	0	1	0	1	1	0	1	0
2	1	2	0	0	0	0	1	1	1	1	1	0	1	1	1	0	0	1	1	1	0	0	1	0	1	1	1	0	0	0	0	0	1	0	1	0	0	1	0
2	1	2	0	0	0	0	1	1	1	0	1	1	1	1	1	1	0	1	1	1	1	1	1	0	0	0	1	0	1	0	0	0	1	0	1	1	0	1	0
2	1	2	0	0	0	0	1	1	1	1	0	0	1	1	1	0	1	1	1	1	1	1	1	1	1	0	1	0	0	0	0	1	1	1	1	1	1	1	0
2	1	2	0	0	0	0	1	1	0	1	0	0	1	1	1	0	0	1	1	1	1	1	1	0	1	0	1	0	0	0	0	0	1	0	1	1	0	1	0
2	1	2	0	0	0	0	1	0	1	1	0	0	1	1	1	1	0	1	1	1	1	1	1	0	1	1	1	0	0	0	0	0	1	0	1	1	0	1	0
2	1	2	0	0	0	0	1	1	1	1	0	0	1	0	0	1	0	1	0	0	1	1	1	0	0	0	0	0	1	0	0	0	0	0	0	1	0	0	0
2	1	2	0	0	0	0	1	1	0	1	1	1	1	1	0	0	0	1	1	0	1	1	1	0	0	0	0	0	1	0	0	0	0	0	0	1	0	0	0
2	2	1	0	0	0	0	1	1	1	0	0	1	0	1	1	1	0	1	1	1	1	1	1	0	1	1	1	0	0	0	0	0	1	0	1	1	1	1	0
2	2	2	0	0	0	0	1	1	0	1	1	0	0	0	0	0	1	1	0	0	0	1	1	1	0	0	0	0	1	0	0	1	0	1	0	0	0	0	0
2	2	2	0	0	0	0	1	0	1	1	1	0	0	1	1	1	0	0	1	1	1	0	1	0	1	1	1	0	0	1	0	0	1	0	1	1	0	1	0
2	2	2	0	0	0	0	1	1	1	1	1	1	1	1	1	1	0	1	1	1	1	1	0	0	1	1	0	0	0	1	0	0	0	0	0	1	0	1	0
2	2	2	0	0	0	0	1	1	0	1	1	0	0	1	0	1	0	1	1	0	1	1	1	0	0	0	0	0	0	1	0	0	0	0	0	1	0	1	0
2	2	2	0	0	0	0	1	0	1	0	1	1	0	0	1	1	0	1	0	1	1	1	1	0	1	1	1	0	0	0	0	0	1	0	1	1	1	1	0
2	2	2	0	0	0	0	1	1	1	1	0	0	0	1	1	1	0	1	1	1	1	1	1	1	1	1	1	0	0	0	0	1	1	0	1	1	0	1	0
2	2	2	0	0	0	0	1	0	1	1	0	0	0	1	0	0	0	1	1	0	0	1	1	0	0	0	0	1	0	0	0	0	0	0	1	0	0	1	0
2	2	2	0	0	0	0	1	1	1	1	1	0	1	1	1	1	0	1	1	1	1	1	1	0	1	1	1	0	0	0	0	0	1	0	1	1	0	1	0
2	2	2	0	0	0	0	1	0	0	1	1	1	1	0	0	1	1	1	0	0	1	1	1	1	0	0	0	0	0	0	1	1	0	1	0	1	1	1	0
2	2	2	0	0	0	0	1	1	1	1	0	1	1	1	1	0	0	1	1	1	1	0	1	0	1	1	1	0	0	0	0	0	1	0	1	1	0	1	0
2	2	2	0	0	0	0	1	0	1	0	1	0	1	1	1	1	0	1	1	1	1	1	1	0	1	1	1	0	0	0	0	0	1	0	1	1	0	1	0
2	2	2	0	0	0	0	1	1	1	1	0	0	1	1	0	0	1	1	1	0	1	1	1	1	0	0	0	0	0	1	0	1	0	0	0	1	0	0	0
2	2	2	0	0	0	0	1	0	1	1	0	0	1	1	1	0	0	1	1	1	1	1	1	0	1	1	1	0	0	0	0	0	1	0	1	1	0	1	0
2	2	2	0	0	0	0	1	0	1	1	1	1	0	1	0	1	0	1	1	0	1	1	1	0	0	0	0	0	1	1	0	0	0	0	0	1	0	0	0
2	2	2	0	0	0	0	1	1	0	0	1	1	1	1	0	1	0	1	1	0	1	1	1	0	0	0	0	0	1	1	0	0	0	0	0	1	1	0	0
2	3	2	0	0	0	0	1	1	1	1	1	0	1	1	0	1	0	1	1	0	1	1	0	0	0	0	0	0	0	1	0	0	0	0	0	1	0	0	0
2	3	2	0	0	0	0	1	1	1	1	1	0	0	0	1	0	1	1	1	1	0	1	1	1	1	1	1	0	0	1	0	1	1	1	1	0	0	1	0
2	3	2	0	0	0	0	1	0	1	0	1	1	1	1	1	1	0	1	1	1	1	1	1	0	0	0	1	0	0	0	0	0	1	0	1	1	0	1	0
2	3	2	0	0	0	0	1	1	1	1	1	0	1	1	1	1	1	1	1	1	1	0	1	1	1	1	1	0	0	0	0	1	1	1	1	1	0	1	0
2	3	2	0	0	0	0	1	1	1	1	0	1	1	1	0	0	0	1	1	0	0	1	1	0	0	0	0	1	0	0	0	0	0	0	1	0	0	1	0
1	1	3	0	0	0	0	1	0	1	1	1	0	0	1	1	1	0	1	1	1	1	1	1	0	1	1	1	0	1	0	0	0	1	0	1	1	1	1	0
1	1	3	0	0	0	0	1	1	0	1	0	0	1	0	0	1	1	1	0	0	1	1	1	1	0	0	0	0	0	1	1	1	0	1	0	1	0	0	0
1	1	3	0	0	0	0	1	1	1	1	1	1	0	1	1	1	0	1	1	1	1	1	1	0	1	1	1	0	1	0	0	0	1	0	1	1	0	1	0
1	1	3	0	0	0	0	1	1	1	0	1	0	1	1	1	1	1	1	1	1	1	1	1	1	1	0	0	0	0	1	0	1	0	1	0	1	0	0	0
1	1	3	0	0	0	0	1	0	1	1	1	1	1	0	1	1	0	1	1	1	1	1	1	0	1	0	1	0	0	0	0	0	1	0	1	1	0	1	0
1	1	3			0	1		0	1	1	1	0	1	0	1	1	0	1	1	1	1	1	1	0	1	1	1	0	0	0	0	0	1	0	1	1	0	1	0
1	1	3			0	1		0	1	1	0	0	1	1	0	0	0	1	1	0	0	1	0	0	0	0	0	0	1	0	0	0	0	0	1	0	0	1	0
1	2	3	0	0	0	1		0	1	1	1	0	0	1	1	1	1	1	1	1	1	1	1	1	1	1	0	0	0	1	0	1	0	1	0	1	0	0	0
1	2	3	0	0	0	1		1	1	0	0	0	0	1	1	1	0	0	1	1	1	1	1	0	1	1	1	0	0	0	0	0	1	0	1	1	0	1	0
2	1	3	0	0	0	0	1	0	1	1	1	0	1	1	0	0	1	1	1	0	1	1	1	1	0	0	0	0	0	1	0	1	0	1	0	1	0	0	0
2	1	3	0	0	0	0	1	1	1	1	1	0	0	1	1	1	0	1	1	1	1	1	1	0	1	1	0	0	1	0	0	0	0	0	0	1	1	0	0
2	1	3	0	0	0	0	1	1	0	1	0	1	1	0	0	0	0	1	1	0	1	1	1	0	0	0	0	0	0	1	0	0	0	1	0	1	0	0	0
2	1	3	0	0	0	0	1	1	1	1	1	1	1	0	1	1	0	1	0	1	1	1	1	0	1	1	1	0	0	0	0	0	1	0	1	1	1	1	0
2	1	3	0	0	0	0	1	1	1	0	1	1	1	1	1	1	1	1	1	0	1	0	1	1	0	0	0	0	0	1	0	1	0	0	0	1	0	0	0
2	1	3	0	0	0	0	1	1	0	1	0	0	1	0	1	0	0	1	1	1	0	1	1	0	1	1	1	0	0	0	0	0	1	0	1	0	0	1	0
2	1	3	0	0	0	0	1	1	1	1	1	0	1	1	1	1	0	1	1	1	1	1	1	0	1	1	0	0	0	0	0	0	0	0	0	1	0	1	0
2	1	3	0	0	0	0	1	1	1	1	1	1	1	1	1	1	0	1	1	1	1	1	1	0	1	1	0	0	1	0	0	0	0	0	0	1	0	1	0
2	1	3	0	0	0	0	1	0	1	0	1	1	1	0	1	0	1	1	0	0	1	1	0	1	0	0	0	0	1	0	0	1	0	0	0	1	1	1	0
2	1	3	0	0	0	0	1	1	1	1	0	0	1	1	1	0	0	1	1	1	1	1	1	0	1	1	1	0	0	1	0	0	1	0	1	1	0	1	0
2	1	3	0	0	0	0	1	1	0	1	0	0	0	1	0	1	1	1	1	0	1	1	1	1	0	0	0	0	1	0	0	1	0	0	0	1	0	0	0
2	1	3	0	0	0	0	1	0	1	1	0	0	1	0	1	1	0	1	1	1	1	1	0	0	1	1	1	0	1	0	0	0	1	0	1	1	0	1	0
2	1	3	0	0	0	0	1	1	1	0	1	1	0	1	1	1	1	0	1	1	1	1	1	1	1	1	1	0	0	0	0	1	1	1	1	1	1	1	0
2	1	3	0	0	0	0	1	0	1	1	0	0	1	0	1	0	0	1	0	0	0	1	0	0	0	0	0	0	1	0	0	0	0	0	1	0	0	1	0
2	1	3	0	0	0	0	1	0	1	1	1	1	1	1	1	0	1	1	1	1	0	1	1	1	1	1	1	0	0	0	0	1	1	1	1	0	0	1	0
2	1	3	0	0	0	0	1	1	1	0	0	1	1	1	1	1	0	1	1	0	1	1	0	0	0	0	0	0	0	1	0	0	0	0	0	1	0	0	0
2	1	3	0	0	0	0	1	1	0	1	0	0	0	0	1	0	1	1	1	1	0	1	1	1	1	1	1	0	1	0	0	1	1	1	1	0	1	1	0
2	1	3	0	0	0	0	1	1	1	1	0	1	0	1	1	1	0	1	1	0	1	0	1	0	0	0	0	0	0	1	0	0	0	0	0	1	0	0	0
2	1	3	0	0	0	0	1	0	1	1	0	1	1	0	1	1	1	1	1	1	1	0	1	1	1	1	1	0	0	0	0	1	1	1	1	1	0	1	0
2	1	3	0	0	0	0	1	1	0	0	1	0	1	0	1	0	0	1	1	1	0	1	1	0	1	1	1	0	0	1	0	0	1	0	1	0	1	1	0
2	1	3	0	0	0	0	1	1	1	0	1	0	1	0	0	1	0	1	1	0	1	1	0	0	0	0	0	0	0	1	0	0	0	0	0	1	0	0	0
2	1	3	0	0	0	0	1	0	1	1	0	1	1	1	1	1	0	1	1	1	1	1	1	0	1	1	1	1	0	0	0	0	0	0	0	1	0	0	0
2	1	3	0	0	0	0	1	1	0	1	1	0	1	1	1	0	1	0	1	1	0	1	1	1	1	1	1	0	0	0	0	1	1	1	1	0	0	1	0
2	1	3	0	0	0	0	1	1	1	0	0	1	1	1	0	1	0	1	1	0	1	1	1	0	0	0	0	0	0	0	1	0	0	0	0	1	0	0	0
2	1	3	0	0	0	0	1	0	0	1	1	0	0	0	1	0	1	1	0	1	0	1	1	1	1	1	1	0	0	0	0	1	1	1	1	0	0	1	0
2	1	3	0	0	0	0	1	1	1	1	0	1	1	1	1	1	0	1	1	1	1	1	0	0	1	1	1	1	0	0	0	0	1	0	1	1	1	1	0
2	1	3	0	0	0	0	1	1	1	1	0	0	1	1	1	1	1	1	1	1	1	1	1	1	1	1	1	0	0	0	0	1	1	1	1	1	0	1	0
2	1	3	0	0	0	0	1	1	1	1	0	1	0	1	1	0	0	1	1	0	0	1	0	0	0	0	0	0	0	0	1	0	0	0	1	0	1	1	0
2	1	3	0	0	0	0	1	0	1	0	1	0	1	1	0	1	0	1	1	0	1	1	1	0	0	0	0	0	1	0	0	0	0	0	0	1	0	0	0
2	1	3	0	0	0	0	1	1	1	1	0	1	1	1	1	0	0	1	1	1	0	0	1	0	1	1	1	0	0	0	0	0	1	0	1	0	1	1	0
2	1	3	0	0	0	0	1	1	0	1	1	0	1	1	1	0	0	1	1	0	0	1	1	0	0	0	0	0	1	0	0	0	0	0	1	0	0	1	0
2	1	3	0	0	0	0	1	0	1	1	0	1	1	0	1	0	1	1	0	0	0	1	1	1	0	0	0	0	1	0	0	1	1	1	1	0	0	1	0
2	1	3	0	0	0	0	1	1	1	1	0	0	0	1	1	1	0	1	1	0	1	1	0	0	1	0	0	0	0	0	0	0	0	0	0	1	1	0	0
2	1	3	0	0	0	0	1	1	1	1	0	1	0	1	1	1	0	1	1	0	1	1	1	0	0	0	0	0	1	0	0	0	0	0	0	1	1	0	0
2	1	3	0	0	0	0	1	1	0	1	0	1	1	1	1	1	1	1	0	1	1	1	1	1	1	1	1	0	0	0	0	1	1	1	1	1	0	1	0
2	1	3	0	0	0	0	1	1	1	0	1	0	1	1	0	0	0	1	1	0	0	1	0	0	0	0	0	0	0	1	0	0	0	0	1	0	0	1	0
2	1	3	0	0	0	0	1	0	1	1	1	0	0	0	1	1	1	1	0	0	1	0	1	1	0	0	0	0	0	0	1	1	0	1	0	1	0	0	0
2	1	3	0	0	0	0	1	1	0	1	1	1	0	1	0	0	0	1	1	0	0	1	0	0	0	0	0	0	0	0	1	0	0	0	1	0	0	1	0
2	1	3	0	0	0	0	1	1	1	1	1	0	1	1	1	1	0	1	1	0	1	1	1	0	0	0	0	0	0	1	0	0	0	0	0	1	0	0	0
2	1	3	0	0	0	0	1	1	1	1	1	1	0	0	1	0	0	1	0	0	1	0	0	0	0	0	0	0	0	0	1	0	0	0	0	1	0	0	0
2	1	3	0	0	0	0	1	1	0	1	1	1	1	1	1	1	0	1	1	0	1	1	1	0	0	0	0	0	0	0	1	0	0	0	0	1	0	0	0
2	1	3	0	0	0	0	1	0	1	1	1	0	1	1	1	1	1	1	1	1	1	1	1	1	1	1	1	0	0	0	0	1	1	1	1	1	1	1	0
2	1	3	0	0	0	0	1	1	1	0	1	1	1	1	1	0	0	1	1	0	0	1	0	0	0	0	0	0	1	0	0	0	0	0	1	0	0	1	0
2	1	3	0	0	0	0	1	1	1	1	0	0	1	1	1	1	0	1	1	0	1	1	0	0	0	0	0	0	0	0	1	0	0	0	0	1	1	0	0
2	1	3	0	0	0	0	1	1	0	1	1	1	1	1	0	1	1	1	1	1	1	1	1	1	1	1	0	0	1	0	0	1	0	1	0	1	0	0	0
2	1	3	0	0	0	0	1	1	1	0	1	1	1	1	1	0	0	1	1	1	0	1	1	0	1	1	1	0	0	0	0	0	1	0	1	0	1	1	0
2	1	3	0	0	0	0	1	0	1	1	1	0	1	0	1	1	0	1	0	0	1	1	0	0	0	0	0	0	0	0	1	0	0	0	0	1	0	0	0
2	1	3	0	0	0	0	1	1	1	1	1	1	0	1	1	0	0	1	1	1	0	1	0	0	1	1	1	0	0	0	0	0	1	0	1	0	0	1	0
2	1	3	0	0	0	0	1	1	0	1	1	0	1	1	1	0	1	1	1	1	0	1	0	1	1	1	1	0	0	0	0	1	1	1	1	1	0	1	0
2	1	3	0	0	0	0	1	1	1	0	1	1	1	1	0	0	0	1	1	0	0	1	1	0	0	0	0	0	1	0	0	0	0	0	0	1	0	0	0
2	1	3	0	0	0	0	1	1	1	1	0	0	0	1	1	1	0	1	1	1	0	1	1	0	1	1	1	0	0	0	0	0	1	0	1	1	0	1	0
2	1	3	0	0	0	0	1	0	1	1	1	1	1	1	1	1	0	1	1	1	0	0	1	0	1	1	0	1	0	0	0	0	0	0	1	0	0	1	0
2	1	3	0	0	0	0	1	1	1	1	1	1	1	1	1	1	0	1	1	1	0	1	0	0	1	1	1	0	0	0	0	0	1	0	1	1	0	1	0
2	1	3	0	0	0	0	1	1	1	1	1	1	0	1	1	0	0	1	1	0	0	1	1	0	0	0	0	0	0	0	1	0	0	0	0	1	1	0	0
2	1	3	0	0	0	0	1	0	1	1	0	0	1	1	1	0	0	1	1	1	0	1	0	0	1	1	1	0	0	0	0	0	1	0	1	0	0	1	0
2	1	3	0	0	0	0	1	1	1	0	1	0	0	1	1	1	1	1	1	1	1	1	1	1	1	1	1	0	0	0	0	1	1	1	1	1	0	1	0
2	1	3	0	0	0	0	1	1	0	1	1	1	1	1	0	0	1	1	1	0	0	1	1	1	0	0	0	0	1	0	0	1	0	1	0	0	0	0	0
2	2	3	0	0	0	0	1	0	0	1	1	1	0	1	1	0	0	1	1	1	0	1	1	0	1	1	0	0	0	0	0	0	0	0	1	0	0	1	0
2	2	3	0	0	0	0	1	0	1	1	1	0	0	0	0	1	1	1	0	1	1	1	1	1	1	1	0	0	0	0	0	1	0	0	0	1	0	0	0
2	2	3	0	0	0	0	1	1	0	1	0	0	1	1	1	0	0	1	1	1	0	1	0	0	1	0	1	0	0	1	0	0	0	0	1	0	1	1	0
2	2	3	0	0	0	0	1	0	1	1		0	1	0	0	0	0	1	0	1	0	1	1	0	1	0	1	0	0	0	0	0	1	0	1	0	0	1	0
2	2	3	0	0	0	0	1	1	1	0	1	1	1	1	1	1	1	1	1	1	1	1	1	1	1	1	0	0	0	0	0	1	0	0	0	1	0	0	0
2	2	3	0	0	0	0	1	1	0	1	1	0	1	1	1	1	0	1	1	1	0	1	0	0	1	0	1	0	1	0	0	0	1	0	1	0	0	1	0
2	2	3	0	0	0	0	1	0	1	1	1	0	1	1	0	1	0	1	1	0	0	1	1	0	0	0	0	0	1	0	0	0	0	0	0	1	0	0	0
2	2	3	0	0	0	0	1	1	1	1	1	0	1	1	0	1	0	1	1	0	0	1	0	0	0	0	0	0	1	0	0	0	0	0	0	1	0	0	0
2	2	3	0	0	0	0	1	1	0	1	1	1	1	1	1	0	0	1	1	1	0	0	1	0	1	1	1	0	0	0	0	0	1	0	1	1	1	1	0
2	2	3	0	0	0	0	1	0	1	1	1	1	1	1	0	1	0	1	1	0	0	1	0	0	0	0	0	0	1	0	0	0	0	0	1	0	0	1	0
2	2	3	0	0	0	0	1	1	0	1	1	1	1	0	0	1	1	1	0	0	1	1	0	1	1	0	0	1	0	0	0	1	0	0	0	1	1	0	0
2	2	3	0	0	0	0	1	0	1	1	0	0	0	1	1	1	1	1	1	1	0	1	0	1	1	1	0	0	1	0	0	1	0	0	0	0	0	0	0
2	2	3	0	0	0	0	1	1	1	0	1	0	0	1	1	0	0	0	1	0	0	1	0	0	0	0	0	0	1	0	1	0	0	0	0	1	1	0	0
2	2	3	0	0	0	0	1	1	0	1	1	0	1	1	0	1	1	1	1	1	0	1	1	1	1	1	1	0	0	0	0	1	1	1	1	0	0	1	0
2	2	3	0	0	0	0	1	1	1	1	1	1	1	1	1	0	0	1	1	0	0	1	0	0	0	0	0	0	1	0	0	0	0	0	0	1	0	0	0
2	2	3	0	0	0	0	1	0	0	1	1	1	0	1	0	0	0	1	1	1	0	0	0	0	1	1	1	0	0	0	0	0	1	0	1	1	0	1	0
2	2	3	0	0	0	0	1	0	0	1	1	0	0	1	1	0	0	1	1	0	0	1	1	0	0	0	0	0	1	0	0	0	0	0	1	0	0	1	0
2	2	3	0	0	0	0	1	0	0	1	1	1	0	1	1	1	0	1	1	1	1	1	1	0	1	1	1	1	0	0	0	0	1	0	1	1	0	1	0
2	2	3	0	0	0	0	1	1	1	1	0	0	0	1	0	0	0	0	1	1	0	1	1	0	1	1	1	0	0	1	0	0	1	0	1	0	1	1	0
2	2	3	0	0	0	0	1	1	1	0	1	1	1	1	1	0	1	1	1	0	0	1	1	1	0	0	0	0	1	0	1	1	0	0	0	0	0	0	0
2	2	3	0	0	0	1	0	0	1	1	0	0	0	0	1	1	1	0	0	0	1	1	1	1	0	1	0	0	0	0	0	1	0	1	0	1	0	0	0
2	2	3	0	0	0	1	0	0	0	1	1	1	0	1	0	1	0	1	1	0	1	1	1	0	0	0	0	0	1	0	0	0	0	0	0	1	0	0	0
2	2	3	0	0	0	1	0	1	1	1	0	1	0	1	1	1	1	1	1	1	1	1	1	1	1	1	1	0	0	1	0	1	1	1	1	1	0	1	0
2	2	3	0	0	0	1	0	1	0	1	1	0	0	1	1	0	0	1	1	1	1	1	0	0	1	1	1	0	0	0	0	0	1	0	1	1	0	1	0
2	2	3	0	0	0	1	0	1	1	1	0	1	1	1	1	1	0	1	1	1	1	1	1	0	1	0	0	0	0	0	0	0	0	0	0	1	1	0	0
2	2	3	0	0	0	1	0	0	1	1	1	1	1	0	1	0	0	1	0	1	1	1	0	0	1	0	0	0	0	0	0	0	0	0	0	1	0	1	0
2	3	3	0	0	0	0	1	1	1	0	0	0	1	1	1	1	0	1	1	1	1	0	0	0	1	1	0	0	1	0	0	0	0	0	0	1	0	1	0
2	3	3	0	0	0	0	1	1	1	1	1	0	0	1	1	1	0	1	1	1	0	1	1	0	1	1	0	0	1	0	0	0	0	0	1	0	0	1	0
2	3	3	0	0	0	0	1	1	0	1	1	1	0	1	0	1	1	1	1	0	1	1	0	1	0	0	0	0	1	0	0	1	0	1	0	1	0	0	0
2	3	3	0	0	0	0	1	0	1	0	1	1	1	0	1	0	0	1	0	1	1	1	1	0	1	1	1	0	0	0	0	0	1	0	1	1	0	1	0
1	3	4	0	0	1	0	0	1	1	1	0	0	0	1	1	0	0	1	1	1	0	1	0	0	1	1	0	0	0	0	0	0	0	0	1	0	0	1	0
1	3	4	0	0	1	0	0	1	0	1	1	1	0	1	1	1	1	0	1	1	1	1	0	1	1	0	1	0	0	0	0	1	1	1	1	1	0	1	0
1	3	4	0	0	0	0	1	0	1	0	1	0	0	1	0	1	0	1	1	1	1	1	1	0	1	1	0	0	1	0	0	0	0	0	0	1	1	1	0
2	1	4	0	0	0	0	1	1	0	1	1	0	0	1	1	0	0	0	1	0	1	1	1	0	0	0	0	0	1	0	0	0	0	0	0	1	0	1	0
2	1	4	0	0	0	0	1	0	1	1	1	1	1	1	1	1	1	1	1	1	0	1	1	1	1	1	1	0	1	0	0	1	1	1	1	0	0	1	0
2	1	4	0	0	0	0	1	1	1	1	0	0	1	0	0	0	0	1	0	0	1	1	1	0	0	0	0	0	1	0	0	0	0	0	0	1	0	0	0
2	1	4	0	0	0	0	1	1	1	1	1	1	0	1	1	0	0	1	1	1	1	1	1	0	1	1	1	0	0	0	0	0	1	0	1	1	0	1	0
2	1	4	0	0	0	0	1	1	0	1	1	1	1	0	0	1	1	1	1	1	1	0	1	1	1	1	0	0	0	0	0	1	0	1	0	1	0	0	0
2	1	4	0	0	0	0	1	0	1	1	0	0	0	1	1	1	0	0	1	1	0	1	1	0	1	0	1	1	0	1	0	0	1	0	1	0	0	1	0
2	1	4	0	0	0	0	1	1	1	1	1	1	0	1	1	0	0	1	1	1	1	1	1	0	1	1	0	1	0	0	0	0	0	0	0	1	0	0	0
2	1	4	0	0	0	0	1	1	1	0	0	1	1	1	0	1	0	1	1	0	1	1	1	0	0	0	0	0	1	0	0	0	1	0	1	1	1	1	0
2	1	4	0	0	0	0	1	0	1	1	1	0	1	0	0	0	1	1	1	0	1	1	1	1	0	0	0	0	0	1	0	1	0	1	0	1	0	0	0
2	1	4	0	0	0	0	1	1	0	1	1	1	0	1	1	0	0	1	1	1	0	1	1	0	1	1	1	0	0	0	0	0	1	0	1	0	1	1	0
2	1	4	0	0	0	0	1	0	1	1	1	1	0	1	1	0	0	0	1	1	1	1	0	0	0	1	0	0	1	1	0	0	0	0	0	1	0	0	0
2	1	4	0	0	0	0	1	1	1	0	0	0	1	0	1	0	0	1	1	1	1	0	1	0	1	1	0	0	0	0	0	0	0	0	0	1	0	0	0
2	1	4	0	0	0	0	1	0	1	1	1	1	1	1	1	1	0	1	1	1	1	1	1	0	0	1	1	0	1	0	0	0	1	0	1	1	1	1	0
2	1	4	0	0	0	0	1	0	1	1	1	1	0	1	1	0	0	1	1	1	1	1	1	0	1	0	1	0	1	0	0	0	1	0	1	1	0	1	0
2	1	4	0	0	0	0	1	0	1	1	0	0	1	1	1	0	1	1	1	1	1	0	1	1	0	1	0	0	1	0	0	1	0	0	0	1	1	0	0
2	1	4	0	0	0	0	1	1	0	1	1	1	1	1	0	0	0	1	1	0	1	1	1	0	0	0	0	1	0	0	0	0	0	0	0	1	0	0	1
2	1	4	0	0	0	0	1	1	1	1	1	1	0	1	1	1	1	1	1	1	0	0	1	1	1	1	1	0	0	0	0	1	1	1	1	0	0	1	0
2	1	4	0	0	0	0	1	0	1	0	1	0	1	1	1	0	0	1	1	0	1	1	0	0	0	0	0	0	0	0	1	0	0	0	0	1	0	0	1
2	2	4	0	0	0	1	0	1	1	1	1	1	0	0	0	1	1	0	0	1	1	1	1	1	1	1	1	0	0	0	0	1	1	1	1	1	1	1	0
2	1	4	0	0	0	1	0	1	0	1	0	1	0	1	1	1	0	1	1	1	0	0	1	0	1	0	0	0	1	0	0	0	0	0	0	0	0	1	0
2	1	4	0	0	0	1	0	1	1	1	1	1	1	1	0	0	1	1	1	1	1	1	0	1	1	1	0	0	1	0	0	1	0	0	0	1	1	0	0
2	1	4	0	0	0	1	0	0	1	0		1	1	1	1	1	0	1	1	1	1	1	1	0	1	0	1	0	0	0	0	0	1	0	1	1	0	1	0
2	1	4	0	0	0	1	0	1	1	1	1	0	0	1	1	0	0	1	1	1	0	1	0	0	0	0	0	0	1	0	0	1	0	0	0	0	1	0	0
2	1	4	0	0	0	1	0	1	0	1	1	1	1	1	0	1	0	1	1	1	1	1	1	0	0	1	0	0	0	0	0	0	0	0	0	1	0	0	0
2	1	4	0	0	0	1	0	1	1	0	1	0	1	1	1	1	0	1	1	1	1	1	1	0	0	0	0	0	1	0	0	0	0	0	0	1	0	0	1
2	1	4	0	0	0	1	0	0	1	1	0	0	0	1	0	1	0	0	1	1	1	1	0	0	0	1	0	0	1	0	0	0	1	0	1	1	0	1	0
2	1	4	0	0	0	1	0	1	0	1	1	1	0	0	1	0	0	1	0	1	1	0	1	0	0	0	0	0	1	1	0	0	0	0	0	1	0	0	0
2	1	4	0	0	0	1	0	0	1	1	1	1	1	1	1	1	0	1	1	1	0	1	1	0	1	0	0	1	0	0	0	0	0	0	0	0	0	1	0
2	1	4	0	0	0	1	0	1	1	1	1	1	1	1	1	1	1	1	1	1	1	1	1	1	1	1	1	0	0	0	0	0	1	1	1	1	0	1	0
2	1	4	0	0	0	1	0	0	0	1	1	1	0	1	0	1	1	1	1	0	1	1	1	1	0	0	0	0	0	1	0	1	0	0	0	1	0	0	0
2	1	4	0	0	0	1	0	1	1	1	0	1	1	1	1	0	1	1	1	1	1	1	0	1	1	1	1	0	1	0	0	1	1	0	1	1	0	1	0
2	1	4	0	0	0	1	0	1	1	1	1	1	1	1	1	1	1	1	1	1	0	1	1	1	1	1	0	0	1	1	0	1	0	1	0	0	0	0	1
2	1	4	0	0	0	1	0	1	1	0	1	0	1	1	0	1	0	1	1	1	1	1	1	0	1	1	0	0	1	0	0	0	0	0	0	1	1	0	0
2	1	4	0	0	0	1	0	0	0	1	0	0	1	1	1	0	1	1	1	1	1	1	1	1	1	0	0	0	0	0	0	1	0	1	0	1	0	0	0
2	1	4	0	0	0	1	0	1	1	1	1	1	1	1	0	1	1	1	1	1	0	1	1	1	0	1	0	0	0	0	0	1	0	1	0	0	1	0	0
2	1	4	0	0	0	1	0	1	1	1	1	0	1	1	1	0	0	0	1	1	1	1	1	0	1	1	1	0	0	0	0	0	1	0	1	1	0	1	0
2	1	4	0	0	0	1	0	1	0	1	0	1	1	1	1	1	0	1	0	1	1	1	1	0	0	1	0	0	0	0	0	0	0	0	0	1	1	0	0
2	1	4	0	0	0	1	0	0	1	1	1	0	1	1	1	0	1	1	1	1	0	1	0	1	1	0	1	1	0	0	0	1	1	1	1	0	0	1	0
2	1	4	0	0	0	1	0	1	0	1	1	1	1	1	1	0	0	1	1	1	1	0	1	0	1	1	1	0	1	0	0	0	1	0	1	1	1	1	0
2	1	4	0	0	0	1	0	0	1	1	1	0	1	0	0	0	0	1	0	0	1	1	1	0	0	0	0	0	0	0	1	0	0	0	0	1	0	0	0
2	1	4	0	0	0	1	0	1	1	1	1	0	1	1	1	1	0	1	1	1	1	0	0	0	1	1	0	0	1	0	0	0	0	0	0	1	0	0	0
2	1	4	0	0	0	1	0	0	1	0	1	1	1	1	0	0	1	1	1	1	0	1	1	1	1	1	0	0	1	0	0	1	0	1	0	0	0	0	0
2	1	4	0	0	0	1	0	1	1	1	1	1	1	1	1	0	0	1	1	1	1	1	0	0	1	1	0	0	0	0	0	0	0	0	0	1	1	0	0
2	1	4	0	0	0	1	0	1	0	1	1	0	1	1	1	0	1	1	1	1	1	1	1	1	1	0	1	0	0	0	0	1	1	1	1	1	0	1	1
2	1	4	0	0	0	1	0	1	1	1	0	1	0	1	1	1	0	1	1	1	1	1	1	0	1	0	0	1	1	0	0	0	0	0	0	1	1	0	0
2	1	4	0	0	0	1	0	0	1	1	1	0	1	1	1	0	0	1	1	1	1	1	1	0	1	1	0	0	1	0	0	0	0	0	0	1	0	0	0
2	1	4	0	0	0	1	0	1	1	0	1	0	1	1	0	0	0	1	1	0	1	1	1	0	0	0	0	0	0	0	1	0	0	0	0	1	1	0	0
2	1	4	0	0	1	0	0	1	1	1	1	1	0	1	1	1	0	1	1	1	1	0	1	0	1	1	0	0	0	1	0	0	0	0	0	1	0	0	0
2	1	4	0	0	1	0	0	1	0	1	1	1	1	1	0	1	0	1	1	1	1	1	1	0	1	1	1	0	0	0	0	0	1	0	1	1	0	1	0
2	1	4	0	0	1	0	0	0	1	1	1	0	1	0	1	0	1	1	0	1	1	1	0	1	1	0	0	0	1	0	0	1	0	1	0	1	0	0	0
2	1	4	0	0	1	0	0	1	1	1	1	1	0	1	1	1	0	1	1	1	0	1	1	0	1	0	0	0	0	0	0	1	0	0	0	0	0	0	0
2	1	4	0	0	1	0	0	0	1	1	0	0	1	1	1	0	0	1	1	1	1	1	1	0	1	1	0	0	1	0	0	0	0	0	0	1	1	0	0
2	1	4	0	0	1	0	0	1	1	0	1	1	1	0	0	0	0	1	0	1	1	1	0	0	0	0	0	0	1	1	0	0	1	0	1	1	0	1	0
2	1	4	0	0	1	0	0	0	0	1	1	1	0	1	1	0	1	1	1	1	0	1	1	1	1	0	0	0	0	0	0	1	0	1	0	0	0	0	0
2	2	4	0	0	0	1	0	1	1	1	1	1	1	1	1	0	0	1	1	1	1	1	1	0	1	1	0	0	0	1	0	0	0	0	0	1	1	0	0
2	2	4	0	0	0	1	0	1	1	1	0	0	1	1	1	1	0	1	1	1	1	0	1	0	0	1	0	0	1	0	0	0	0	0	0	1	0	0	1
2	2	4	0	0	0	1	0	0	1	1	1	0	0	1	0	1	0	1	1	1	1	1	1	0	1	0	1	0	0	0	0	0	1	0	1	1	1	1	0
2	2	4	0	0	0	1	0	1	1	1	1	0	1	1	1	0	1	1	1	1	1	1	1	1	0	0	0	0	1	0	0	1	0	0	0	1	0	0	0
2	2	4	0	0	0	1	0	0	0	1	1	0	1	1	1	1	1	1	1	1	1	0	1	1	1	1	1	1	0	0	0	1	1	1	1	1	0	1	0
2	2	4	0	0	0	1	0	1	1	1	1	1	0	1	1	1	0	1	1	1	0	1	0	0	1	1	1	0	0	0	0	0	1	0	1	0	0	1	0
2	2	4	0	0	0	1	0	1	1	1	1	1	1	1	0	0	0	1	1	0	0	1	1	0	0	0	0	0	0	0	1	1	0	0	0	0	0	0	1
2	2	4	0	0	0	1	0	0	1	1	1	0	1	1	1	0	0	1	1	1	1	1	1	0	1	1	0	0	1	0	0	0	0	0	0	1	1	0	0
2	2	4	0	0	0	1	0	1	1	1	1	0	1	0	1	0	0	1	0	1	0	1	1	0	1	0	0	0	1	0	0	1	0	0	0	0	0	0	0
2	2	4	0	0	0	1	0	1	0	1	1	1	0	1	1	1	1	1	1	1	1	1	1	1	1	1	0	0	1	0	0	1	0	1	0	1	0	0	0
2	2	4	0	0	0	1	0	1	0	1	1	0	1	0	1	0	0	1	0	1	1	1	0	0	1	0	0	0	0	0	0	0	0	0	0	1	1	0	0
2	2	4	0	0	0	1	0	0	1	1	0	1	0	1	1	0	0	1	1	1	1	1	1	0	1	1	0	0	0	0	0	0	0	0	0	1	0	0	0
2	2	4	0	0	0	1	0	0	0	1	1	1	1	1	0	0	0	1	1	1	1	1	1	0	0	1	0	0	0	0	0	0	0	0	0	1	0	0	0
2	2	4	0	0	0	1	0	1	1	1	1	1	0	1	1	1	1	1	1	1	1	1	0	1	1	0	0	0	1	0	0	1	0	1	0	1	0	0	0
2	2	4	0	0	0	1	0	1	0	1	1	0	1	1	0	0	0	1	1	1	0	1	1	0	1	1	1	1	0	0	0	0	1	0	1	0	1	1	0
2	2	4	0	0	0	1	0	0	1	0	0	1	0	1	1	1	0	1	1	1	1	0	1	0	1	0	0	1	1	0	0	0	0	0	0	1	0	0	0
2	2	4	0	0	0	1	0	1	1	1	1	1	1	1	0	1	0	1	1	0	1	1	1	0	0	0	0	0	0	1	0	0	0	0	0	1	0	0	0
2	2	4	0	0	0	1	0	0	0	1	1	0	0	0	1	0	1	1	0	0	0	1	1	1	0	0	0	1	0	0	0	1	0	0	0	0	0	0	0
2	2	4	0	0	0	1	0	1	1	1	1	1	1	1	1	0	0	1	1	1	1	1	1	0	1	1	1	0	0	0	0	0	1	0	1	1	0	1	0
2	2	4	0	0	0	1	0	1	1	1	1	0	0	1	1	1	1	1	1	0	1	1	1	1	1	0	0	0	0	0	0	1	0	1	0	1	0	0	0
2	2	4	0	0	0	1	0	1	1	1	1	1	1	1	1	0	0	1	1	0	1	1	0	0	0	0	0	0	1	1	0	0	0	0	0	1	0	0	0
2	2	4	0	0	0	1	0	0	0	1	1	0	1	1	1	1	0	1	1	0	1	1	0	0	0	0	0	1	0	0	0	0	0	0	0	1	1	0	1
2	2	4	0	0	0	1	0	1	1	0	1	1	1	1	0	0	0	0	1	0	0	0	1	0	1	1	0	0	0	0	0	0	1	0	1	0	1	1	0
2	2	4	0	0	0	1	0	1	1	1	1	1	1	1	1	1	0	1	1	0	1	1	1	0	0	0	0	1	0	0	0	0	0	0	0	1	0	0	1
2	2	4	0	0	0	1	0	0	1	1	0	1	1	1	1	1	0	1	1	1	1	1	1	0	1	0	1	1	1	0	0	0	1	0	1	1	0	1	0
2	3	4	0	0	0	1	0	1	1	1	1	0	1	1	1	1	1	1	1	0	1	0	1	1	1	0	0	0	0	0	0	1	0	1	0	1	0	0	0
2	3	4	0	0	0	1	0	1	0	1	1	1	1	1	0	1	0	1	1	0	1	1	0	0	1	1	0	0	0	0	0	0	1	0	1	1	0	1	0
2	3	4	0	0	0	1	0	0	1	1	1	1	1	1	1	0	0	1	1	0	1	0	1	0	0	0	0	0	0	1	0	0	0	0	0	1	0	0	1
2	3	4	0	0	0	0	1	1	1	1	0	1	1	1	1	0	0	1	1	1	1	1	1	0	1	1	1	0	1	0	0	0	1	0	1	1	0	1	0
2	3	4	0	0	0	0	1	1	1	1	1	0	1	0	0	1	0	1	0	0	1	1	0	0	0	0	0	0	0	1	0	0	0	0	0	1	0	0	0
2	3	4	0	0	0	0	1	0	0	1	0	1	1	1	1	1	0	1	1	1	0	0	1	0	1	1	1	0	1	0	0	0	1	0	1	0	0	1	0
2	3	4	0	0	0	0	1	1	1	1	1	0	1	1	0	1	1	1	1	0	1	1	1	1	1	1	0	0	0	0	0	1	0	0	0	1	0	0	0
2	3	4	0	0	0	0	1	0	1	1	0	0	0	1	1	0	0	1	1	0	1	1	1	0	1	0	0	0	0	0	0	0	0	0	0	1	0	0	0
2	3	4	0	0	0	0	1	1	0	1	1	0	1	1	1	0	0	1	1	0	0	1	1	0	0	0	0	0	0	1	0	1	0	0	0	0	0	0	0
2	2	3	0	0	1	0	0	0	1	1	1	1	1	1	1	1	0	1	1	1	1	1	1	0	1	1	1	1	1	0	0	0	1	0	1	1	0	1	0
2	2	2	0	0	1	0	0	1	0	1	1	0	0	1	0	1	1	1	1	1	1	1	1	1	1	1	1	0	1	0	0	1	1	1	1	1	0	0	0
								1	1	1	0	1	1	1	1	1	0	1	0	0	1	1	0	0	0	0	0	0	0	1	1	0	0	0	0	1	1	1	1
